# Supplementary material for: Involvement of mitogen- and stress-activated protein kinase 1 in BMP-6–induced chondrocyte differentiation
Source: J Biol Chem. 2024 Sep 21;300(11):107806. doi: 10.1016/j.jbc.2024.107806 (PMC11541777; doi:10.1016/j.jbc.2024.107806)
Supplement: Supplemental Table S1 [file mmc6.xlsx]

## Sheet: Sheet1
Suppl. Table I Antibodies used in this study
Antibody		source	Company	Catalog No.	Reference
Anti-goat Immunoglobulins/HRP	polyclonal	rabbit	Dako	P016002
Anti-mouse IgG HRP-linked sheep	polyclonal	sheep	Cytiva	NA931-1ML
Anti-rabbit IgG HRP-linked donkey F(ab)2 fragment	polyclonal	donkey	Cytiva	NA9340-1ML
b-actin(AC-15)	monoclonal	mouse	SANTA CRUZ BIOTHECHNOLOGY	sc-69879
ERK(pan ERK)	monoclonal	mouse	BD Biosciences	610123
GADD45β	polyclonal	rabbit	Gene Tex	GTX46244
MSK1	polyclonal	goat	R & D	AF2518
p38	polyclonal	rabbit	Cell Signaling	9212
Phospho-CREB (Ser133)	polyclonal	rabbit	Cell Signaling	9191
Phospho-MSK1 (Thr581)	polyclonal	rabbit	Cell Signaling	9595
Phospho-MSK1 (Ser360)	polyclonal	rabbit	Cell Signaling	9594
Phospho-MSK1 (Ser376)/MSK2(Ser360)	monoclonal	rabbit	R&D	AF1094
Phospho-p38MAPK (Thr180/Thr182)	polyclonal	rabbit	Cell Signaling	9211
Phospho-p44/42 MAPK (Erk1/2) (Thr202/Tyr204)	polyclonal	rabbit	Cell Signaling	9101
Phosphorylated Smad2 (PS2)	polyclonal	rabbit	homemade	Homemade	5
Phospho-SAPK/JNK (Thr183/Thr185)	polyclonal	rabbit	Cell Signaling	9251
Phosphorylated Smad1/5 (PS1)	polyclonal	rabbit	homemade	Homemade	5
SAPK/JNK	polyclonal	rabbit	Cell Signaling	9252
Smad2	polyclonal	rabbit	homemade	Homemade	6
Smad4(B-6)	monoclonal	mouse	Santa Cruz	sc-7966
Smad5	polyclonal	rabbit	homemade	Homemade	7
試薬
BMP-6
U0126
SB203580
SB747651A
Dorsomorphin
Doxycycline
G418
puromycin
細胞
ATDC5
293T
細胞用培地
Dulbecco’s modified Eagles medium			ナカライ
Ham’s F-12			ナカライ
Fetal calf serum			Biological Industries
Fetal calf serum			Biosera		テトラサイクリン細胞用
qPCR primer
Aggrecan
Col10A1
plasmid
pInducer20
VSV
GAG
REV
psPAX2
pMD2.G
pLKO.1
