# Supplementary material for: Involvement of mitogen- and stress-activated protein kinase 1 in BMP-6–induced chondrocyte differentiation
Source: J Biol Chem. 2024 Sep 21;300(11):107806. doi: 10.1016/j.jbc.2024.107806 (PMC11541777; doi:10.1016/j.jbc.2024.107806)
Supplement: Supplemental Table S2 [file mmc7.xlsx]

## Sheet: Suppl. Table II
	Suppl. Table II qPCR primers used in this study
	Gene	Primer
	b-Actin	TGAACCCTAAGGCCAACCGTG
		GCTCATAGCTCTTCTCCAGGG
	Aggrecan	GGGCAGAAGAAAGATCGCTA
		TGTAGCCTGTGCTTGTAGGT
	Col10a1	GCTGCCTCAAATACCCTTTC
		CTCCTCTTACTGGAATCCCT
